# Supplementary material for: LncRNA RCAT1 promotes tumor progression and metastasis via miR-214-5p/E2F2 axis in renal cell carcinoma
Source: Cell Death Dis. 2021 Jul 9;12(7):689. doi: 10.1038/s41419-021-03955-7 (PMC8270952; doi:10.1038/s41419-021-03955-7)
Supplement: Supplementary file 2 — Table S1. [file 41419_2021_3955_MOESM2_ESM.xlsx]

## Sheet: unicox
Terms	HR[exp(coef)]	coef	95% CI lower	95% CI upper	Z	P value
ENSG00000270661	1.4218	0.351922	0.253047	0.450797	6.97601	3.03668e-12
ENSG00000261634	0.78952	-0.23633	-0.312677	-0.159982	-6.06699	1.3033e-09
ENSG00000255443	1.37364	0.317465	0.213309	0.421621	5.97393	2.31608e-09
ENSG00000225783	1.25158	0.224409	0.147136	0.301682	5.69193	1.25608e-08
ENSG00000248323	1.22057	0.199317	0.129574	0.26906	5.60134	2.12696e-08
ENSG00000228742	1.13084	0.122957	0.0796911	0.166223	5.56999	2.54752e-08
ENSG00000248693	1.3177	0.275891	0.17575	0.376032	5.39974	6.6738e-08
ENSG00000226419	1.60201	0.47126	0.291169	0.65135	5.12882	2.91561e-07
ENSG00000250885	0.818708	-0.200028	-0.278624	-0.121432	-4.98813	6.09653e-07
ENSG00000231210	0.852672	-0.159381	-0.22214	-0.0966213	-4.97742	6.44361e-07
ENSG00000256006	1.2983	0.261055	0.158167	0.363944	4.97295	6.59431e-07
ENSG00000232956	1.57372	0.453442	0.27349	0.633393	4.9387	7.86435e-07
ENSG00000251194	1.32972	0.284965	0.170736	0.399195	4.88947	1.01108e-06
ENSG00000236256	1.42557	0.35457	0.21137	0.49777	4.85295	1.21636e-06
ENSG00000254290	1.16004	0.148453	0.088201	0.208705	4.8291	1.37148e-06
ENSG00000233885	1.34851	0.299003	0.177141	0.420865	4.80899	1.51693e-06
ENSG00000187621	0.871337	-0.137727	-0.194888	-0.0805655	-4.72242	2.33051e-06
ENSG00000183535	0.793737	-0.231004	-0.327266	-0.134741	-4.70338	2.55891e-06
ENSG00000243694	0.860099	-0.150707	-0.215313	-0.0861018	-4.57207	4.82921e-06
ENSG00000272330	1.29079	0.255251	0.143125	0.367376	4.46181	8.12696e-06
ENSG00000231028	0.759519	-0.27507	-0.396441	-0.1537	-4.442	8.9125e-06
ENSG00000249859	1.4979	0.404062	0.224156	0.583969	4.40201	1.07254e-05
ENSG00000232807	1.446	0.368799	0.203008	0.534589	4.35992	1.30112e-05
ENSG00000222041	1.4827	0.393865	0.211881	0.57585	4.24191	2.21624e-05
ENSG00000229051	0.865545	-0.144396	-0.211181	-0.0776107	-4.23764	2.25885e-05
ENSG00000261051	1.32003	0.277656	0.148839	0.406473	4.22457	2.39402e-05
ENSG00000226733	0.90907	-0.0953337	-0.139879	-0.050788	-4.19458	2.73372e-05
ENSG00000196295	1.36278	0.309524	0.164448	0.4546	4.18165	2.89405e-05
ENSG00000231607	1.63774	0.493319	0.261659	0.724978	4.17375	2.99632e-05
ENSG00000270055	1.36542	0.311465	0.163881	0.459049	4.13635	3.52874e-05
ENSG00000197989	1.29304	0.256996	0.133464	0.380527	4.07752	4.55187e-05
ENSG00000243220	0.844574	-0.168923	-0.251691	-0.0861549	-4.00012	6.33097e-05
ENSG00000234883	1.22838	0.205692	0.103235	0.30815	3.9348	8.32654e-05
ENSG00000259504	0.830984	-0.185144	-0.278108	-0.0921813	-3.90344	9.48331e-05
ENSG00000231691	0.819784	-0.198714	-0.299144	-0.0982841	-3.87805	0.000105299
ENSG00000248211	0.849923	-0.16261	-0.245507	-0.079713	-3.84465	0.000120726
ENSG00000230155	1.37986	0.321985	0.154947	0.489023	3.77805	0.000158061
ENSG00000261438	1.46802	0.383915	0.183913	0.583918	3.76225	0.000168392
ENSG00000230943	1.21015	0.190747	0.0869299	0.294564	3.60111	0.00031686
ENSG00000257845	0.904764	-0.100081	-0.154786	-0.0453757	-3.58568	0.000336207
ENSG00000240498	1.29043	0.254975	0.115058	0.394892	3.57171	0.000354662
ENSG00000225329	0.900965	-0.104289	-0.161769	-0.0468091	-3.55608	0.000376436
ENSG00000237234	1.23472	0.210843	0.0938857	0.327801	3.53329	0.000410417
ENSG00000215231	0.796871	-0.227062	-0.354371	-0.0997534	-3.4957	0.000472815
ENSG00000256128	1.18843	0.172637	0.0754658	0.269808	3.48213	0.000497449
ENSG00000267607	1.26494	0.235027	0.102049	0.368005	3.46407	0.000532071
ENSG00000225376	0.889785	-0.116776	-0.183477	-0.0500748	-3.43138	0.000600522
ENSG00000268027	1.26057	0.231564	0.0970125	0.366116	3.37311	0.000743255
ENSG00000230551	1.27869	0.245839	0.10138	0.390298	3.33545	0.000851627
ENSG00000230606	1.20188	0.183887	0.0757117	0.292062	3.33174	0.000863046
ENSG00000225331	1.24697	0.220719	0.08652	0.354918	3.22358	0.00126598
ENSG00000272129	0.756558	-0.278976	-0.448688	-0.109265	-3.22184	0.0012737
ENSG00000256540	0.850535	-0.16189	-0.262371	-0.0614088	-3.15779	0.0015897
ENSG00000258867	1.20254	0.184437	0.0683062	0.300567	3.11279	0.0018533
ENSG00000256039	1.16073	0.149052	0.0547001	0.243404	3.09624	0.00195989
ENSG00000250303	0.838166	-0.17654	-0.290292	-0.0627873	-3.0418	0.0023517
ENSG00000234380	1.12343	0.116389	0.0412358	0.191542	3.03537	0.00240237
ENSG00000261298	1.15492	0.144033	0.0508161	0.237251	3.02841	0.00245845
ENSG00000256582	1.23087	0.20772	0.0731711	0.342269	3.02584	0.00247943
ENSG00000254287	1.14727	0.137387	0.0477562	0.227017	3.00426	0.00266232
ENSG00000261175	0.909626	-0.0947213	-0.156808	-0.0326347	-2.99018	0.00278809
ENSG00000228944	0.89856	-0.106962	-0.177496	-0.0364284	-2.97222	0.00295651
ENSG00000235257	0.775315	-0.254486	-0.423526	-0.0854458	-2.95068	0.00317075
ENSG00000255794	0.902521	-0.102564	-0.170811	-0.0343161	-2.94547	0.00322464
ENSG00000247774	1.24314	0.217643	0.0721902	0.363096	2.93272	0.00336009
ENSG00000257647	0.866952	-0.142772	-0.240124	-0.0454201	-2.8744	0.00404799
ENSG00000223799	1.36086	0.308113	0.0954066	0.52082	2.83908	0.00452441
ENSG00000237149	0.793423	-0.231399	-0.393116	-0.0696811	-2.80448	0.00503984
ENSG00000255847	1.10019	0.095482	0.0267069	0.164257	2.72106	0.00650726
ENSG00000259054	0.80103	-0.221856	-0.383718	-0.0599952	-2.68644	0.00722179
ENSG00000246100	1.16825	0.155505	0.0396733	0.271336	2.63127	0.00850662
ENSG00000269836	1.18784	0.172133	0.0434534	0.300812	2.62182	0.00874619
ENSG00000245694	1.19615	0.17911	0.040977	0.317242	2.54139	0.0110414
ENSG00000238121	1.15165	0.141199	0.0312023	0.251195	2.51594	0.0118715
ENSG00000229005	0.885527	-0.121573	-0.21997	-0.0231756	-2.4216	0.0154525
ENSG00000233237	0.857153	-0.154139	-0.279248	-0.0290303	-2.41476	0.0157458
ENSG00000228952	0.906801	-0.0978319	-0.178188	-0.0174763	-2.38623	0.0170221
ENSG00000225378	0.916563	-0.0871246	-0.159816	-0.0144327	-2.34911	0.0188185
ENSG00000177133	0.915316	-0.0884854	-0.164028	-0.0129425	-2.29576	0.0216898
ENSG00000215068	1.22155	0.200118	0.0281026	0.372134	2.28017	0.0225978
ENSG00000242795	1.15114	0.140754	0.0192018	0.262307	2.26958	0.023233
ENSG00000224957	0.90222	-0.102897	-0.193613	-0.0121817	-2.22316	0.0262053
ENSG00000223985	0.922183	-0.0810113	-0.15252	-0.00950249	-2.22042	0.0263906
ENSG00000250436	0.895625	-0.110234	-0.208241	-0.0122267	-2.20448	0.027491
ENSG00000241479	0.844513	-0.168995	-0.319548	-0.0184415	-2.20004	0.0278038
ENSG00000248587	1.11534	0.109162	0.0103244	0.208	2.1647	0.0304108
ENSG00000172965	1.2563	0.228175	0.021087	0.435262	2.15954	0.0308083
ENSG00000234661	0.862714	-0.147672	-0.284426	-0.0109184	-2.11645	0.0343068
ENSG00000234663	1.11012	0.104466	0.00641322	0.202519	2.08816	0.0367837
ENSG00000271945	0.78094	-0.247257	-0.479711	-0.0148025	-2.08477	0.0370899
ENSG00000264920	0.8051	-0.216789	-0.421141	-0.012437	-2.07925	0.0375945
ENSG00000166770	0.880644	-0.127102	-0.247623	-0.00658084	-2.06698	0.0387356
ENSG00000249201	0.927103	-0.0756905	-0.148807	-0.00257372	-2.02895	0.0424629
ENSG00000249341	1.11027	0.104607	0.00281568	0.206399	2.01418	0.0439907
ENSG00000250681	0.865576	-0.14436	-0.289401	0.000681122	-1.95076	0.0510856
ENSG00000237484	1.12214	0.115237	-0.000860312	0.231333	1.94544	0.051722
ENSG00000228649	1.16304	0.151038	-0.00304312	0.305119	1.92125	0.0546996
ENSG00000236830	1.15143	0.141003	-0.00299236	0.284999	1.91923	0.0549547
ENSG00000253838	1.10512	0.0999515	-0.00229046	0.202194	1.91606	0.0553579
ENSG00000227076	1.19547	0.17854	-0.00428531	0.361365	1.91402	0.0556171
ENSG00000237870	1.12711	0.119654	-0.00410589	0.243414	1.89494	0.0581004
ENSG00000235782	0.927109	-0.0756843	-0.154477	0.00310802	-1.88265	0.0597476
ENSG00000237481	1.14348	0.134077	-0.00577752	0.273932	1.879	0.060245
ENSG00000254528	0.908733	-0.0957038	-0.200028	0.00862023	-1.79801	0.0721749
ENSG00000248332	0.898436	-0.1071	-0.225781	0.0115822	-1.76869	0.0769455
ENSG00000224490	0.954826	-0.0462259	-0.0974874	0.00503561	-1.76743	0.0771564
ENSG00000236472	0.935063	-0.0671411	-0.142366	0.0080835	-1.74935	0.0802306
ENSG00000245164	1.09542	0.0911363	-0.0150695	0.197342	1.68186	0.092595
ENSG00000233610	0.954897	-0.0461514	-0.100882	0.00857968	-1.65272	0.0983881
ENSG00000231772	0.910138	-0.0941589	-0.206636	0.0183178	-1.64077	0.100846
ENSG00000251365	1.09928	0.0946565	-0.0251724	0.214485	1.54824	0.121566
ENSG00000224417	0.952841	-0.0483072	-0.110056	0.0134412	-1.53332	0.125196
ENSG00000230922	1.28906	0.253914	-0.0710147	0.578842	1.5316	0.12562
ENSG00000233038	1.09977	0.0950995	-0.0273257	0.217525	1.52249	0.127885
ENSG00000231312	0.831261	-0.184811	-0.423994	0.0543711	-1.51442	0.129919
ENSG00000255733	1.07229	0.0697959	-0.0214672	0.161059	1.49894	0.13389
ENSG00000265415	1.10349	0.0984761	-0.0314358	0.228388	1.4857	0.137359
ENSG00000228417	1.10522	0.100041	-0.0321351	0.232218	1.48345	0.137954
ENSG00000258667	0.940899	-0.0609194	-0.142372	0.0205335	-1.46588	0.142682
ENSG00000269986	1.07107	0.0686619	-0.0242612	0.161585	1.44824	0.14755
ENSG00000225963	1.12565	0.11836	-0.0453812	0.282101	1.41676	0.156554
ENSG00000255750	0.949966	-0.0513295	-0.123764	0.0211047	-1.3889	0.164863
ENSG00000255480	0.897132	-0.108553	-0.264229	0.0471241	-1.36667	0.171728
ENSG00000234456	0.904709	-0.100142	-0.246323	0.046039	-1.34268	0.179375
ENSG00000256064	1.18926	0.17333	-0.0860614	0.432722	1.30968	0.190303
ENSG00000267074	1.07223	0.0697445	-0.0395041	0.178993	1.25124	0.210845
ENSG00000240032	1.06932	0.0670273	-0.0437762	0.177831	1.18562	0.235772
ENSG00000249601	0.964922	-0.0357076	-0.096868	0.0254529	-1.14429	0.252502
ENSG00000248517	0.91689	-0.0867682	-0.243613	0.0700769	-1.08427	0.278245
ENSG00000267868	0.943086	-0.0585982	-0.166961	0.0497644	-1.05987	0.289203
ENSG00000258616	1.04029	0.0395003	-0.0389349	0.117936	0.987046	0.32362
ENSG00000224397	1.06282	0.0609293	-0.0606292	0.182488	0.982401	0.325902
ENSG00000261469	0.939465	-0.0624451	-0.190366	0.0654759	-0.956764	0.338687
ENSG00000223784	0.95261	-0.0485501	-0.148542	0.051442	-0.95164	0.34128
ENSG00000243415	1.04928	0.0481078	-0.0529455	0.149161	0.933068	0.350785
ENSG00000248115	1.04925	0.0480716	-0.0531318	0.149275	0.930983	0.351863
ENSG00000247095	1.06351	0.0615767	-0.0691475	0.192301	0.923227	0.355889
ENSG00000223941	0.956725	-0.0442389	-0.142953	0.0544756	-0.878357	0.37975
ENSG00000233154	0.952644	-0.0485138	-0.161887	0.0648592	-0.838694	0.401641
ENSG00000233850	0.966527	-0.0340457	-0.117519	0.0494281	-0.799392	0.424063
ENSG00000214145	0.975111	-0.0252035	-0.0886759	0.0382688	-0.77826	0.436415
ENSG00000256894	0.955417	-0.0456072	-0.166157	0.0749429	-0.741505	0.458387
ENSG00000230432	1.03378	0.0332261	-0.0582713	0.124724	0.711736	0.476628
ENSG00000227502	1.03963	0.0388609	-0.0681858	0.145908	0.711521	0.476761
ENSG00000227200	1.03933	0.0385784	-0.0720438	0.1492	0.683518	0.49428
ENSG00000259579	0.969723	-0.0307449	-0.122811	0.0613215	-0.654516	0.51278
ENSG00000261804	0.970489	-0.0299554	-0.125137	0.0652262	-0.616836	0.537343
ENSG00000272908	1.04427	0.0433224	-0.0945559	0.181201	0.615836	0.538003
ENSG00000232638	0.912016	-0.0920972	-0.398294	0.2141	-0.589513	0.555517
ENSG00000260740	0.969279	-0.0312029	-0.136524	0.0741182	-0.580667	0.561465
ENSG00000233456	0.981792	-0.0183762	-0.0805351	0.0437828	-0.579428	0.5623
ENSG00000226403	1.05177	0.0504707	-0.120601	0.221543	0.57824	0.563102
ENSG00000256249	1.04562	0.0446143	-0.110156	0.199384	0.564982	0.572086
ENSG00000233376	0.93077	-0.0717436	-0.32862	0.185132	-0.547403	0.584102
ENSG00000272870	1.0372	0.0365277	-0.0953354	0.168391	0.542934	0.587175
ENSG00000262420	0.968319	-0.0321941	-0.157714	0.0933257	-0.502704	0.615173
ENSG00000231881	1.0213	0.0210736	-0.0634293	0.105576	0.488781	0.624997
ENSG00000234961	0.969753	-0.0307135	-0.155174	0.0937471	-0.483666	0.628623
ENSG00000256234	1.02347	0.0232019	-0.075427	0.121831	0.461071	0.644748
ENSG00000261795	0.977594	-0.0226607	-0.119529	0.0742074	-0.458502	0.646592
ENSG00000272788	0.97982	-0.0203861	-0.108579	0.067807	-0.453052	0.650511
ENSG00000251442	1.03121	0.0307286	-0.106206	0.167663	0.439822	0.660066
ENSG00000230381	0.945364	-0.0561848	-0.308823	0.196454	-0.435881	0.662923
ENSG00000245688	0.978074	-0.0221704	-0.12521	0.0808694	-0.421713	0.673235
ENSG00000236283	0.978978	-0.0212459	-0.120576	0.0780844	-0.41922	0.675055
ENSG00000253301	0.983799	-0.0163337	-0.094896	0.0622285	-0.407493	0.683646
ENSG00000254485	1.02858	0.0281789	-0.110165	0.166523	0.399219	0.689732
ENSG00000265962	0.985959	-0.0141405	-0.0839147	0.0556338	-0.397206	0.691215
ENSG00000228055	0.978274	-0.0219657	-0.134039	0.0901077	-0.384141	0.700874
ENSG00000225174	0.990984	-0.00905699	-0.0577271	0.0396131	-0.364729	0.715314
ENSG00000227954	0.98173	-0.0184393	-0.124676	0.0877975	-0.340187	0.733715
ENSG00000240758	1.01598	0.0158501	-0.0787282	0.110428	0.328464	0.742561
ENSG00000236064	1.01009	0.0100357	-0.0538308	0.0739022	0.30798	0.758098
ENSG00000260658	1.01262	0.0125443	-0.0724574	0.0975459	0.289245	0.772394
ENSG00000235366	0.987692	-0.0123845	-0.0998575	0.0750886	-0.277493	0.781402
ENSG00000223813	1.01554	0.0154239	-0.0988698	0.129718	0.264497	0.791397
ENSG00000226751	1.01379	0.0136948	-0.0893298	0.116719	0.260533	0.794453
ENSG00000259172	1.01281	0.0127319	-0.084878	0.110342	0.255651	0.79822
ENSG00000250056	0.992389	-0.00764035	-0.0727168	0.0574361	-0.230111	0.818006
ENSG00000205488	0.990854	-0.00918765	-0.101266	0.0828905	-0.195567	0.844949
ENSG00000231890	1.01291	0.0128304	-0.126069	0.15173	0.181046	0.856332
ENSG00000263146	0.993008	-0.00701653	-0.0954116	0.0813785	-0.155576	0.876367
ENSG00000267774	1.00531	0.00529251	-0.0643541	0.0749391	0.14894	0.881601
ENSG00000261502	1.00491	0.00490024	-0.0706349	0.0804354	0.12715	0.898822
ENSG00000259969	1.0073	0.00727607	-0.106984	0.121536	0.124811	0.900673
ENSG00000257588	0.994461	-0.00555445	-0.112532	0.101423	-0.101765	0.918943
ENSG00000245248	0.994678	-0.00533618	-0.151089	0.140417	-0.0717565	0.942796
ENSG00000231062	1.00266	0.00265384	-0.0902461	0.0955537	0.0559895	0.95535
ENSG00000204261	1.00265	0.00264656	-0.222618	0.227912	0.0230269	0.981629
ENSG00000234377	1.00063	0.000626488	-0.133347	0.1346	0.00916519	0.992687
