# Supplementary material for: LncRNA RCAT1 promotes tumor progression and metastasis via miR-214-5p/E2F2 axis in renal cell carcinoma
Source: Cell Death Dis. 2021 Jul 9;12(7):689. doi: 10.1038/s41419-021-03955-7 (PMC8270952; doi:10.1038/s41419-021-03955-7)
Supplement: Supplementary file 6 — Table S5. [file 41419_2021_3955_MOESM6_ESM.xlsx]

## Sheet: Sheet1
Antigen	Supplier	Catalog #	Application
E2F2	Abcam	ab235837	WB (1:1000) IHC (1:100)
GAPDH	Proteintech	60004-1-Ig	WB (1:5000)
Flag	Cell Signaling Technology	14793	WB (1:1000)
Actin	Proteintech	66009-1-Ig	WB (1:5000)
Fibronectin	Proteintech	15613-1-AP	WB (1:1000)
N-cadherin	Proteintech	YT2988	WB (1:1000)
E-cadherin	Proteintech	20874-1-AP	WB (1:1000)
Vimentin	Cell Signaling Technology	5741	WB (1:1000)
BAX	Ptoteintech	50599-2-Ig	WB (1:1000)
Rb	Cell Signaling Technology	9309	WB (1:1000)
p53	Cell Signaling Technology	9282	WB (1:1000)
p21	Cell Signaling Technology	2946	WB (1:1000)
Ki67	Cell Signaling Technology	9449	IHC(1:200)
HRP-anti-mouse	Cell Signaling Technology	7076	WB (1:5000)
HRP-anti-rabbit	Cell Signaling Technology	7074	WB (1:5000)
CDK4	Cell Signaling	#12790	IB (1:500) IHC(1:200)
Bcl-2	Cell Signaling	#15071	IB (1:500) IHC(1:200)
CyclinD1	Cell Signaling	#2978	IB (1:500) IHC(1:500)
